# Supplementary material for: Insoluble and Soluble Dietary Fibers from Kiwifruit (Actinidia deliciosa) Modify Gut Microbiota to Alleviate High-Fat Diet and Streptozotocin-Induced TYPE 2 Diabetes in Rats
Source: Nutrients. 2022 Aug 17;14(16):3369. doi: 10.3390/nu14163369 (PMC9414595; doi:10.3390/nu14163369)
Supplement: Supplementary file 1 [file nutrients-14-03369-s001.zip]

Archive with 1 entries (1 files):
- nutrients-1859739-supplementary.pdf
